# Supplementary material for: Association of Nutrition in Early Childhood with Body Composition and Leptin in Later Childhood and Early Adulthood
Source: Nutrients. 2021 Sep 18;13(9):3264. doi: 10.3390/nu13093264 (PMC8466313; doi:10.3390/nu13093264)
Supplement: Supplementary file 1 [file nutrients-13-03264-s001.zip]

Archive with 1 entries (1 files):
- nutrients-1309520-supplementary.pdf
